# Supplementary material for: Effectiveness of a Group Support Lifestyle Modification (GSLiM) Programme among Obese Adults in Workplace: A Randomised Controlled Trial
Source: PLoS One. 2016 Aug 18;11(8):e0160343. doi: 10.1371/journal.pone.0160343 (PMC4990415; doi:10.1371/journal.pone.0160343)
Supplement: S2 File — (XLS) [file pone.0160343.s002.xls]

## Sheet: GSLiM vs Diet v6 Plos One (1002
Treatment	Cycle	Gender	Ethnicity	Age_years	Job	MS	Occupation	Occupation2	LOE	INCOME	SOC	SS	AI	fHX_HPT	fHX_DM	fHX_IHD	FhX_ASTHMA	fHX_STROKE	fhX_CA	fHX_OBESITY	Height_B	Weight_0	WC_0	HC_0	SBP_0	DBP_0	BF_0	BMR_0	FatWt_0	LeanWt_0	TG_0	TC_0	HDL_0	LDL_0	FBS_0	Weight_1	WC_1	HC_1	SBP_1	DBP_1	BF_1	BMR_1	FatWt_1	LeanWT_1	TG_1	TC_1	HDL_1	LDL_1	FBS_1
1	1	2	1	36	PENOLONG JURUTERA	2	2	2	3	2850	2	2	2	1	2	1	2	2	1	1	140.7	57.2	79.4	105	137	87	38.7	1081	22.5	35.5	1.8	6.6	1.15	4.63	4.5	56.3	74	104	105	84	26.2	1285	15	42.3	2.2	5.7	1.11	3.59	4.8
1	1	2	1	40	PUSTAKAWAN	3	2	1	3	3000	1	2	2	2	1	2	2	2	2	2	157	79.9	84.5	105	110	72	30.7	1684	24.5	55.4	0.7	5.5	1.21	3.97	4.9	76.8	85	106	94	61	35	1518	26.9	49.9	0.9	6.1	1.43	4.26	5.3
1	1	1	2	46	PEMBANTU AM PEJABAT	2	2	3	2	1800	1	2	2	1	2	2	2	2	2	2	164.5	81.3	101.2	101	169	126	27	1782	21.7	58.7	2	4.8	0.91	2.98	5.7	79.3	103	105	134	94	29.9	1691	23.7	55.7	1.9	5	0.86	3.28	5.4
1	1	2	2	42	PEMBANTU PROJEK	2	2	2	3	2745	1	2	1	2	1	1	1	2	1	1	160	90.8	107	120	106	68	44.4	1547	40.6	50.9	1.6	5	0.93	3.34	4.4	90.4	107	120	106	68	44.4	1547	40.6	50.9	1.6	5	0.93	3.34	4.4
1	1	2	1	49	PEMBANTU SETIAUSAHA PEJABAT	2	2	2	2	3000	1	2	2	1	1	1	1	2	2	1	161.2	71.8	88	109	125	91	28.4	1564	20.4	51.4	1.5	4.7	1.29	2.73	4.9	70.9	82	106	127	84	35.4	1410	25.4	46.4	1.1	5.1	1.35	3.25	4.8
1	1	2	1	48	PEMBANTU TADBIR (P/O)	2	2	2	2	2000	1	2	2	1	1	1	1	2	2	1	163.3	73.7	86.5	108	136	90	34.8	1395	24.5	45.9	1.2	3.7	0.98	2.18	5.1	68.5	77	106	161	106	32	1381	21.4	45.4	0.6	3.2	1.09	1.84	4.8
1	1	2	1	52	PEMBANTU TADBIR (P/O)	2	2	2	2	2800	5	2	2	1	2	2	2	2	2	2	147.4	64.4	81	103	145	98	38.4	1210	24.8	39.8	1.1	6.5	1.59	4.41	4.8	63.9	81	103	141	93	35.2	1230	22	40.4	1.6	6.8	1.46	4.61	4.5
1	1	2	1	56	TUKANG MASAK	2	2	3	1	1200	2	2	2	2	2	2	2	2	2	2	150	67.2	89.5	108	112	71	35.9	1296	23.9	42.6	1.5	5	1.31	3.01	6.7	65.5	84	108	133	97	33.6	1344	22.4	44.2	1	6.1	1.23	4.42	6.7
1	1	2	2	54	PUSTAKAWAN	2	2	1	3	6000	1	2	2	1	1	2	2	2	1	2	158.8	81.2	101	119	131	83	42.4	1424	34.5	46.8	0.9	5.6	1.39	3.8	4.8	79.6	93	118	135	86	41.7	1398	32.9	46	1.1	5.5	1.41	3.59	4.5
1	1	2	1	35	PUSTAKAWAN	2	2	1	3	3000	1	2	2	1	2	2	2	2	2	2	160.4	83.9	97	117	130	79	39.6	1585.82	33.2	50.7	1.7	5.5	0.92	3.81	4.3	77.8	90	107	127	80	37.4	1481	29.1	48.7	0.8	5.1	0.99	3.75	4.3
1	1	1	1	43	JURUTEKNIK	2	2	2	3	2500	1	2	2	1	1	2	2	2	2	1	162.8	81.8	94	103.5	136	82	28.5	1775	23.2	58.4	1.3	6.1	1.16	4.35	5.4	75	93	105	131	80	19.9	1826	14.9	60.1	1.2	6.1	1.08	4.48	6
1	1	2	1	39	PUSTAKAWAN	2	2	1	3	4500	2	2	2	1	2	2	2	2	2	2	158	79.7	81.5	119	118	83	35.6	1541	28	50.7	1	5.8	1.39	3.96	4.3	76.3	74	113	121	77	40	1392	30.5	45.8	0.4	4.8	1.3	3.32	4.5
1	1	2	1	48	SETIAUSAHA	2	2	2	2	2900	5	2	2	2	2	2	2	2	2	2	154.6	77.2	86	115	124	93	35.9	1526	28.1	50.2	1.3	6	1.43	3.98	5.1	76	87	112	112	95	46.3	1217	34.5	40.1	1.1	5.6	1.3	3.8	5
1	1	2	1	46	PENOLONG PEGAWAI SAINS	2	2	2	3	3200	1	2	2	1	1	1	1	2	2	1	157.5	75.5	91	110	109	66	37.2	1478	28.8	48.6	1	4.6	1.07	3.08	5.5	74.3	84	107	121	77	39.7	1362	29.5	44.8	1.2	4.1	0.95	2.61	5.4
1	1	2	1	38	PEMBANTU AM PEJABAT	2	2	3	2	1200	2	2	2	2	2	2	1	2	2	1	154	71.9	90	102	136	83	37.9	1449.87	27.3	44.6	1.8	4.7	1.07	2.81	4.9	81.5	92	116	114	87	41.6	1443	33.8	47.5	0.9	4	1.02	2.57	4.6
1	1	2	1	47	PEMBANTU AM PEJABAT	1	2	3	2	1500	1	2	2	2	2	2	1	2	2	1	166.7	82	88	111	125	73	32.4	1663	26.2	54.7	3.5	5	0.9	2.51	5.9	81.3	83	108	134	86	37.1	1555	30.1	51.2	3.9	4.7	0.78	2.15	6
1	1	1	1	43	PEMBANTU TADBIR (P/O)	2	2	3	2	3100	4	2	2	2	2	2	2	2	2	2	170.8	91	95.4	104.7	129	79	28.5	1951	25.6	64.2	2	4	0.72	2.37	4.5	87.9	98	107	122	76	26	1978	22.8	65.1	2.6	4.6	0.73	2.69	4.9
1	1	1	2	54	KETUA PENOLONG PENDAFTAR KANAN	2	2	1	3	6800	5	2	2	1	2	2	2	2	2	2	173.6	83.2	96	100.2	135	87	28.1	1801	23.2	59.2	3.5	3.6	0.54	1.47	4.3	81.9	101	105	153	96	27.9	1757	22.3	57.8	4.6	3.9	0.54	1.47	4.6
1	1	2	1	41	PUSTAKAWAN	2	2	1	3	3000	2	2	2	2	2	2	2	2	2	2	146.7	61.5	88	103	120	79	32.1	1330	20	41	1.1	4.3	1.35	2.45	5.8	61	85	97	113	74	33.3	1326	20.3	40.7	0.8	4.8	1.53	2.91	5.3
1	1	2	1	42	PEMBANTU AM PEJABAT	2	2	3	2	1000	1	2	2	2	2	2	2	2	2	2	160.7	100.5	104	128	123	77	41.5	1754	40.9	57.7	0.8	4.8	1.2	3.24	5	98.2	99	123	117	79	44.8	1648	44	54.2	1.2	4.8	1.18	3.08	5.4
1	1	2	1	52	SETIAUSAHA	2	2	2	3	3065	5	2	2	2	2	2	2	2	2	2	157.9	76.4	90	104	135	88	36.1	1510	28.1	49.6	1	6.2	1.96	3.79	5.4	78	93	105	151	83	38.9	1475	30.9	48.5	2.1	7.4	1.73	1.73	5.4
1	1	2	1	39	PEMBANTU TADBIR	2	2	2	2	2900	1	2	2	2	2	2	2	2	2	1	151.4	72	90	108	108	55	42.3	1256	30.3	41.3	1.5	5	1.11	3.21	5.3	71.6	84	105	101	65	42.3	1256	30.3	41.3	1.6	4.7	1.25	2.72	5.9
1	1	2	1	53	PEKERJA AM	2	2	3	1	2100	2	2	2	2	2	2	2	2	2	2	150.7	73.6	85	105	121	72	38.6	1409	29.1	46.4	1.1	4.1	1.16	2.44	5.5	73.7	84	103	122	87	38.9	1369	28.7	45	1.1	5.2	1.13	3.57	5.8
1	1	2	1	40	PUSTAKAWAN	2	2	1	3	3200	5	2	2	1	1	2	2	2	2	2	149	66.1	84	103	126	85	38.5	1311	27	43.1	0.8	5	1.59	3.05	4.8	68.1	85	107	131	88	37.2	1314	25.6	55	1.3	4.1	1.05	2.46	4.6
1	1	1	1	55	PENSYARAH	2	1	1	3	7000	1	3	2	1	1	2	2	2	2	1	166.2	81.9	96	102.3	166	89	31.1	1675	24.9	55.1	1.8	5.4	1.23	3.35	4.8	77.9	98	104	146	85	28.8	1007	22	55.9	1.3	3.97	1.34	3.97	5.3
1	1	2	1	41	PEMBANTU TADBIR (P/O)	2	2	2	2	1400	1	2	2	2	2	2	2	2	2	2	163	105.8	111	141	113	81	46.4	1692	48.2	55.6	2.4	6.1	1.13	3.88	5.2	103.8	111	141	113	81	46.4	1692	48.2	55.6	2.4	6.1	1.13	3.88	5.2
1	1	2	2	46	PEMBANTU AM PEJABAT	2	2	3	2	1800	2	2	2	2	2	2	2	2	2	1	157.1	68.5	82	102	138	84	34.1	1359	23.1	44.7	1.6	5	0.88	3.39	5.6	65.9	79	103	133	86	26.7	1482	17.8	48.7	0.8	4.3	0.86	3.08	5.2
1	1	2	1	39	PENOLONG PEGAWAI SAINS	2	2	2	2	2000	2	2	2	1	1	2	2	2	2	1	151.7	66.4	89	111	113	63	40.2	1227	27.1	40.4	0.7	4.5	1.68	2.5	4.6	67.5	86	111	112	58	47.8	1063	32.1	34.9	0.7	4.6	1.45	2.83	4.6
1	2	2	1	43	PEMBANTU TADBIR	2	2	3	2	2500	2	2	2	1	1	2	2	2	2	2	153.8	74.9	105	110	135	83	38.3	1533	28.7	46.2	1.9	4	1.27	1.87	5.7	72.1	98	112.8	134	87	39.4	1334	28.5	43.9	1.5	4.5	1	2.82	5.9
1	2	1	1	43	PENSYARAH	2	1	1	3	6000	1	1	2	2	2	2	2	2	2	1	160	76.8	85.9	93.7	115	96	15.2	1954	11.5	64.3	2	4	0.93	2.16	4.3	76.8	85.9	93.7	115	96	15.2	1954	11.5	64.3	2	4	0.93	2.16	4.3
1	2	1	1	40	PEMBANTU TADBIR	2	2	2	2	2000	1	2	2	1	1	2	2	2	2	1	169.1	85.8	106	110.5	175	94	29.1	1849	25	60.8	0.6	6.2	1.49	4.44	5.4	78.9	97.5	107.4	144	90	35	1559	27.6	51.3	0.7	5.8	1.29	4.19	5.6
1	2	1	2	39	PEMANDU	2	2	3	2	1425	1	1	2	2	1	2	2	2	1	2	171.5	110.9	124	122	116	79	36.7	2133	40.7	70.2	0.8	5	0.75	3.89	5.5	106.4	114	121	116	79	36.7	2133	40.7	70.2	0.8	5	0.75	3.89	5.5
1	2	1	1	52	PENSYARAH	2	1	1	3	7000	1	3	2	2	2	2	2	2	2	2	171	84.4	106	110	149	92	23	1967	19.3	64.7	2.3	5.8	1.11	3.65	4.9	84.4	106	110	149	92	23	1967	19.3	64.7	2.3	5.8	1.11	3.65	4.9
1	2	2	1	39	PEMBANTU TADBIR	2	2	2	2	2000	2	2	2	2	2	2	2	2	2	2	153.9	71.7	99	112	109	72	36.3	1388	26.1	45.6	1.1	5.2	1.23	3.47	4.1	65.7	89	104.5	110	63	43.2	1134	28.4	31.3	0.9	5.1	1.16	3.53	4.8
1	2	2	1	54	PEKERJA AM	1	2	3	2	1700	1	2	2	1	1	2	2	2	2	1	151.4	79.6	96	116	150	95	45.3	1150	39.2	46.4	1.4	6.8	1.41	4.75	4.75	79.3	97	115	154	85	50.1	1203	39.7	39.6	1.9	6.9	1.22	4.82	10.6
1	2	2	2	44	PENSYARAH	2	1	1	3	3600	1	2	2	3	2	2	2	2	2	2	172.5	92.1	104	129	107	67	40.8	1220	37.6	54.5	1.3	4.8	1.14	3.07	5.1	93.1	107.2	127.9	108	73	50.6	1398	47.1	46	1.6	5.6	1.2	3.67	4.5
1	2	1	2	50	PEMANDU	2	2	3	2	1349	5	1	2	2	2	2	2	2	2	1	166.5	83	97	105.5	136	78	29.6	1776	24.6	58.4	0.8	5.4	1.33	3.71	6	79.1	85	102	130	78	33.2	1602	26.2	52.7	1.3	5	0.96	3.45	5.4
1	2	2	1	44	PEMBANTU TADBIR	2	2	2	2	1600	2	2	2	1	2	2	2	2	2	1	165.3	78.9	89	110	137	86	36.1	1533	38.5	50.4	0.9	5.9	1.54	3.95	4.3	78.2	82.3	109	139	89	41.2	1398	32.2	46	0.6	5.3	1.44	3.59	4.8
1	2	2	1	42	PEMBANTU TADBIR	2	2	2	2	1500	1	2	2	1	1	1	1	2	2	1	147.8	91.8	100	127	111	73	45.9	1609	44.9	52.9	2.4	5.3	0.89	3.32	5.8	89.3	94	119.4	123	76	55.7	1202	49.8	39.5	1	4.5	1.37	2.68	5.5
1	2	1	1	34	PEGAWAI EKSEKUTIF	2	2	1	3	4200	2	2	2	1	1	1	1	2	2	1	172.7	89.3	104	114	160	110	24.9	1890	22.2	67	2.4	8.4	1.05	6.26	4.6	89.3	104	114	160	110	24.9	1890	22.2	67	2.4	8.4	1.05	6.26	4.6
1	2	1	1	48	PEMANDU	2	2	3	2	1500	2	3	2	2	1	2	2	2	2	2	163.1	79.4	99.5	106	121	79	29	1714	23	56.4	2.4	5.3	0.89	3.32	4.8	75.6	91	103.2	123	77	38.9	1403	29.4	46.2	2.2	6.4	0.95	4.45	5.3
1	3	1	1	42	PENSYARAH	2	1	1	3	5000	1	2	2	2	2	2	2	2	2	1	158.5	71.5	94	102	130	84	24.6	1629	16.8	54.7	1.8	5.2	0.98	3.4	5.3	71.5	94	102	130	84	24.6	1629	16.8	54.7	1.8	5.2	0.98	3.4	5.3
1	3	1	1	32	PEMBANTU TADBIR	2	2	2	2	2000	5	2	2	1	2	2	2	2	1	2	164.3	77.6	97.5	106	126	87	44.2	1282	33.4	42.2	0.9	5.6	1	4.19	5.1	75.1	93.4	106.5	121	71	28.1	1641	21.1	54	1.1	5.7	1.03	4.17	4.7
1	3	1	1	42	PEMBANTU TADBIR	2	2	2	2	1500	5	3	2	1	1	2	2	2	1	1	152.5	64.9	90.5	96.5	94	52	19.5	1591	12.7	52.3	1.5	5	0.98	3.34	4.9	62.5	86	95	105	64	19.4	1532	12.1	50.4	1.2	5.6	1.06	4	4.3
1	3	2	1	46	PEMBANTU TADBIR	2	2	2	2	1500	2	2	2	2	1	2	1	2	1	1	146.2	96.5	105	130	134	90	48.2	1512	46.3	49.7	1.6	5.8	1.2	3.87	6.3	94.6	108	130	125	78	49.2	1461	46.5	48.1	1.7	6	1.23	4	5.3
1	3	2	1	27	PEMBANTU TADBIR	2	2	2	3	1500	2	2	2	2	2	2	1	2	2	2	152.1	77.4	87	112	111	72	38.8	1550.39	30	47.4	1.8	4.9	1.12	2.96	4.9	78.3	87	111	105	71	39.7	1435	31.1	47.2	1.2	4.2	1.01	2.65	4.5
1	3	2	1	26	PEMBANTU TEKNIK	2	2	2	2	1500	5	2	2	1	1	2	2	1	2	1	159	106	107	133	113	84	46.2	1650	46.6	54.3	1.9	4.8	0.91	3.03	5.9	107.4	111	130.4	138	109	47.6	1711	51.1	56.3	1	4.2	0.88	2.87	5.5
1	3	1	1	26	PEMBANTU TADBIR	1	2	2	2	1500	1	1	2	2	2	2	2	2	2	2	167.6	103.9	106	121	113	87	33.8	2074	34.9	68.2	1.3	5.3	1.01	3.7	4.4	105.3	113.5	122.5	104	68	36.5	2033	38.5	66.8	1.4	5.1	0.95	3.51	5.2
1	3	2	1	37	PENSYARAH	3	1	1	3	4500	5	2	2	1	1	1	2	1	2	1	160.1	77.5	81	113.5	119	75	45.9	1274	35.6	41.9	1	6	1.47	4.08	4.1	76.6	84	110.3	122	74	45.9	1260	35.1	41.5	1	5.9	1.33	4.12	4.8
1	3	2	1	48	PEMBANTU TADBIR KANAN	2	2	2	2	3000	2	2	2	2	2	2	2	2	2	1	154.3	70.1	90	104	118	77	42.5	1421	30.2	40.8	1.1	4.7	1.59	2.61	4.3	66.4	80.3	103	119	75	45.6	1098	30.3	36.1	0.9	6.5	1.68	4.41	4.3
1	3	2	1	28	KERANI	2	2	2	3	2300	2	2	2	1	1	1	2	2	2	2	163.9	78	88.3	109.3	136	66	34	1573.27	26.5	51.5	0.8	3.4	0.95	2.09	5.1	78	88.3	109.3	136	66	34	1573.27	26.5	51.5	0.8	3.4	0.95	2.09	5.1
1	3	2	1	52	PEGAWAI TEKNOLOGI MAKLUMAT	2	2	1	3	7000	2	2	2	2	1	1	2	2	1	2	148.4	70.1	93	112	145	90	43.6	1202	30.6	39.5	0.9	5.7	1.63	3.66	5.7	67	83	110	144	83	41.4	1194	27.7	39.3	0.9	5.8	1.5	3.89	5.2
1	3	2	1	25	PEMBANTU PEGAWAI SAINTIFIK	1	2	2	2	1400	2	2	2	1	1	2	2	2	2	1	155.3	89.4	89.4	121.4	125	99	46.5	1453	41.6	47.8	1.1	4.5	1.15	2.85	4.7	92.7	93	125	125	83	46.2	1517	42.8	49.9	1.3	4.8	1.23	2.98	4.9
1	3	2	4	34	SETIAUSAHA	1	2	2	2	1800	1	2	2	2	2	2	2	2	2	2	165	84.2	87	117	126	83	36	1598	29.6	52.5	1.1	5.2	1.15	3.55	4.8	77	86.8	110.5	124	85	34.7	1528	26.7	50.3	1	5.4	1.09	3.86	4.5
1	3	1	1	53	PEMBANTU JURUTERA	2	2	2	2	4500	1	2	2	1	2	2	2	2	2	2	159.5	78	97.5	104.5	160	106	69.9	713	54.5	24.2	1.3	4.5	1.56	5.35	4.9	75	95.3	102.5	177	108	38	1412	28.6	46.4	1.2	5.9	1.47	3.89	5.1
1	3	2	1	42	PEMBANTU TADBIR	2	2	2	2	2000	1	2	2	2	2	2	2	2	2	2	158	72.8	86	114.3	133	86	35.7	1442.5	26	46.8	1.5	5.9	1.17	4.05	5.4	73.9	80	107.5	130	81	39.1	1368	28.9	45	1.7	6	1.27	3.96	5.1
1	3	2	1	50	PEMBANTU TADBIR	2	2	2	2	2000	5	2	2	2	2	2	1	2	1	2	146	64.2	86.4	104	124	70	40.2	1167	25.8	38.4	1	6.6	2.12	4.03	5.5	62.1	79.5	103	126	80	44.4	1050	27.6	34.5	0.9	6.4	2.13	3.86	5.3
1	3	1	1	52	PEMBANTU TADBIR	3	2	2	2	2874	5	2	2	2	2	2	1	2	2	2	145.3	87.1	113	125	156	97	52	1265	44.2	41.2	1.3	6	1.39	4.02	7.2	84.7	114.6	125.5	150	87	48	1329	40.7	44	1.3	6.6	1.7	4.31	6.3
1	3	1	1	35	PEMBANTU TADBIR	1	2	2	3	3000	5	3	2	2	2	2	2	2	2	1	178	91.4	102	108	119	80	38.5	1970.78	35.2	56.2	1.2	5.6	1.07	3.99	4.6	91.4	102	108	119	80	38.5	1970.78	35.2	56.2	1.2	5.6	1.07	3.99	4.6
1	3	1	1	34	PEMBANTU PERPUSTAKAAN	2	2	2	2	2200	5	2	2	2	2	2	2	2	2	2	165.4	85.8	100	110	118	73	28.2	1864	24.5	61.3	1	4	0.87	2.68	5.1	84.8	101.5	112	134	74	41	1521	24.8	50	1.8	4.7	1.25	2.63	4.5
1	3	1	1	27	PEMANDU	2	2	3	2	1200	4	1	2	2	2	2	1	2	2	2	174.1	110.7	117	122	144	86	39.4	2042	43.6	67.1	1.4	5	0.91	3.45	5.4	113.1	118.5	124.8	132	78	38.3	2122	43.3	69.8	2	4.9	0.96	3.03	5
1	3	1	1	30	PEKERJA AM	2	2	3	2	1500	1	2	2	1	1	1	2	1	2	1	167.1	88.5	100.1	110.7	146	91	59.5	1009	55.3	33.2	0.7	5.2	1.41	3.47	4.9	97.3	101.5	114.5	138	91	30.4	2059	29.6	67.7	1	4.9	1.48	2.97	5
1	3	1	1	26	PEMBANTU TADBIR	2	2	2	3	1200	5	2	2	1	1	2	2	2	2	2	165	118.5	126.5	127.5	122	92	34.3	2371	40.5	78	1.2	5.8	1.43	3.83	5	118.5	126.5	127.5	122	92	34.3	2371	40.5	78	1.2	5.8	1.43	3.83	5
1	3	2	1	29	PEMBANTU TADBIR	1	2	2	3	2000	2	2	2	1	1	2	1	2	2	1	161	81.9	100	114.4	105	70	42.5	1431	34.8	47.1	1.2	5.3	1.25	3.51	4.9	81.6	94	112	116	72	52.1	1188	42.5	39.1	0.7	5.2	1.45	3.43	4.9
1	3	1	1	27	PENOLONG PEGAWAI ARKITEK	2	2	2	3	3000	2	2	2	2	1	2	2	2	2	1	163	78.6	99	103.5	125	83	28	1721	22	56.6	1.9	5.2	0.84	3.5	7.4	78.6	99	103.5	125	83	28	1721	22	56.6	1.9	5.2	0.84	3.5	7.4
1	3	2	2	34	PEMBANTU TADBIR	2	2	2	2	1400	1	2	2	2	2	2	2	2	2	2	156.1	82	91	118	109	77	63.5	880	50.3	29	1.6	5.1	1.33	3.04	6	82.4	92	116	141	90	45.3	1370	37.3	45.1	1.3	5.1	1.31	3.2	4.4
1	3	2	1	33	PEMBANTU TADBIR	2	2	2	2	2142	2	2	2	1	2	2	1	2	2	2	154.3	74.8	89	113.5	130	85	43.2	1292	32.3	42.5	0.7	5.6	1.77	3.51	4.8	74.8	89	113.5	130	85	43.2	1292	32.3	42.5	0.7	5.6	1.77	3.51	4.8
1	3	1	1	48	PEMBANTU AM	2	2	3	2	1800	2	1	2	1	2	2	2	2	2	1	168.4	80.8	96	99	136	83	28.9	1747	23.3	57.5	0.9	3.4	1.28	1.71	6.1	82.6	98.3	103	129	76	46	1357	38	44.6	1	3.4	1.08	1.87	8.2
1	3	2	1	26	PEMBANTU TADBIR	2	2	2	3	902	2	2	2	2	2	2	2	2	1	2	167.8	84.5	93	116	118	77	47.4	1351	40.1	44.4	0.7	3.5	1.23	1.95	4.3	86.6	95.4	118.3	120	79	50	1305	43.7	42.9	1	4.1	1.15	2.5	5.2
1	3	2	1	27	PEGAWAI AKAUN	1	2	1	3	2003	1	2	2	2	2	1	2	2	2	1	154	86.8	105	119.5	105	81	40.7	1565	35.3	51.5	1.7	6.4	1.24	4.39	5.1	86.8	105	119.5	105	81	40.7	1565	35.3	51.5	1.7	6.4	1.24	4.39	5.1
1	3	2	1	23	PEMBANTU TADBIR	1	2	2	2	1000	1	2	2	2	2	1	2	2	2	2	164	87.8	94.1	118.3	109	73	39.3	1620	34.5	53.3	0.9	3.7	1.34	1.95	4.8	88.5	95	121	124	89	44.3	1499	39.2	49.3	0.8	3.9	1.21	2.33	5.5
1	3	2	1	27	PEGAWAI PROJEK	2	2	1	3	3500	5	1	2	1	1	1	1	2	2	1	152.5	68.5	85	106	127	55	39.9	1235	27	40.6	1.3	5.5	0.87	4.04	4.9	68.5	85	106	127	55	39.9	1235	27	40.6	1.3	5.5	0.87	4.04	4.9
1	3	2	1	26	PEGAWAI AKAUN	2	2	1	3	2800	5	2	2	1	1	2	1	2	2	2	152	91	99	119	115	81	41.8	1610	38	53	1.7	5.1	1.24	3.09	5.8	86.8	95	116	117	90	42.9	1507	37.2	49.6	1.4	4.8	1.23	2.93	5
1	3	2	1	37	PENSYARAH KANAN	1	1	1	3	4500	2	2	2	1	2	1	2	1	1	1	160	82	86	112	114	73	44.5	1374	36.3	45.2	0.4	4	1.35	2.47	4.4	80.2	90	121	129	77	41.3	1431	33.1	47.1	0.5	4.2	1.11	2.86	5.1
1	3	2	1	45	PEKERJA AM	3	2	3	1	1000	2	2	2	1	2	1	1	2	1	1	153.8	80	88	124	152	100	38.2	1489.56	30.6	49.4	0.7	5.7	1.26	4.12	4.9	81.1	96	123	123	83	40.7	1463	33	48.1	1.6	6.5	1.52	4.25	4.9
1	3	1	1	30	PEMBANTU MAKMAL	1	2	2	2	1400	2	1	2	1	2	2	2	2	2	2	166.3	84.7	101	114.5	130	81	40.2	1540	34.1	50.6	1.8	5.9	1.12	3.96	4.7	85.4	102.4	111.5	142	98	34.8	1692	29.7	55.7	2.4	5.7	0.9	3.71	5.7
1	3	2	1	46	PEMBANTU AM	1	2	3	2	2348	5	2	2	1	2	1	2	2	2	1	156.4	71.7	87	106	129	86	44	1414.99	31.5	40.2	1.6	6.6	1.34	4.53	5.5	69.9	95.5	105	131	91	38.2	1314	26.7	43.2	1.4	5.6	1.42	3.54	5.2
1	3	2	1	33	PEMBANTU TADBIR	2	2	2	2	2000	2	2	2	1	2	2	2	2	1	2	158.4	93.5	98	119.6	134	85	52.9	1339	49.544	44	1.1	6.3	1.32	4.48	7.3	93.7	94.7	119	116	74	41.6	1663	39	54.7	0.8	4.9	0.92	3.62	6.6
1	3	2	1	25	PEMBANTU PEGAWAI IT	2	2	2	3	2000	1	2	2	2	1	1	2	2	2	2	164.5	84.4	95.4	117	117	68	49.5	1296	41.8	42.6	0.8	5.5	1.69	3.45	5	84.4	95.4	117	117	68	49.5	1296	41.8	42.6	0.8	5.5	1.69	3.45	5
1	3	2	1	24	TUTOR	2	1	2	3	2500	1	2	2	1	1	1	1	2	2	1	155.5	68.3	79	101.5	104	60	38	1288	26	42.3	0.6	5.7	1.9	3.53	4.9	63.7	78	105.5	103	53	45.7	1118	30.9	36.8	1	5.8	1.81	3.54	4.7
1	3	2	1	51	JURUTEKNIK	2	2	2	2	2500	1	2	2	1	2	2	1	2	2	1	154.9	66	81	102	126	76	30.3	1357	19.4	44.6	0.9	5.5	1.81	3.28	4.9	63.6	88.5	103	127	78	33	1296	21	42.6	1.4	5.2	1.44	3.12	4.8
1	3	2	1	39	PEMBANTU TADBIR	2	2	2	3	3200	2	2	2	1	1	2	1	1	2	1	157.5	81.4	91	111	134	98	46.3	1329	37.7	43.7	1.7	5.1	1.2	3.13	4.7	72.7	84	103.6	125	84	48.7	1134	35.1	37.3	0.8	4.3	1.13	2.81	3.8
1	3	2	1	34	PEMBANTU TADBIR	2	2	2	2	1800	1	2	2	1	1	2	2	2	2	2	149.5	86.8	97	117.5	119	79	43.8	1602.74	38	48.8	1.1	5.5	1.48	3.52	5.2	87.2	97	119.4	117	84	46	1431	40.1	47.1	1.2	5.3	1.1	3.66	4.8
1	3	1	1	43	PEMBANTU PUSTAKAWAN	2	2	2	2	2400	5	1	2	2	1	2	2	2	1	2	163	78.3	96	102	119	85	26.2	1757	20.5	57.8	2.6	6.2	0.8	4.22	5.2	80.9	96.8	104.5	141	89	52.1	1179	42.1	38.8	4	6.1	0.87	3.41	4.9
1	3	2	1	26	PEMBANTU MAKMAL	1	2	2	2	1500	4	2	2	1	1	2	2	2	2	1	166.7	89.7	90	114	126	80	50.2	1358	45	44	0.9	4	1.19	2.4	4.7	89.7	90	114	126	80	50.2	1358	45	44	0.9	4	1.19	2.4	4.7
1	3	2	1	50	KETUA PENOLONG PENDAFTAR	2	2	1	3	8600	1	2	2	1	1	2	2	2	2	2	152	84.3	95	110	177	81	42.2	1481	35.6	48.7	1.2	5.3	1.61	3.15	5.6	84.3	95	110	177	81	42.2	1481	35.6	48.7	1.2	5.3	1.61	3.15	5.6
1	3	2	1	52	PEMBANTU TADBIR	2	2	2	2	2760	4	2	2	2	2	1	2	1	2	2	153.5	66.1	86	104	132	85	35.6	1294	23.5	42.6	1.5	7	1.61	4.71	5.1	66.1	86	104	132	85	35.6	1294	23.5	42.6	1.5	7	1.61	4.71	5.1
1	3	2	1	45	PEMBANTU TADBIR	2	2	2	2	2700	1	2	2	1	2	2	2	1	2	1	157.4	76.8	84	110	134	95	29.1	1623	21.9	53.4	3.1	5.6	1.12	3.07	6.2	72.5	86.7	107	136	94	35.7	1417	25.9	46.6	2.5	5.1	1.28	2.68	6.4
1	3	2	1	44	PEMBANTU TADBIR	2	2	2	2	3030	3	2	2	2	2	2	1	2	2	1	166.6	122.7	119	132	136	82	57.2	1597	70.2	52.5	1.6	4.9	0.73	3.44	4.8	104	110	118	152	90	62.5	1185	65	39	1.1	5.1	0.8	3.8	4.2
1	3	2	1	22	SETIAUSAHA	1	2	2	3	2000	2	2	2	1	2	2	2	1	2	2	151.7	75.5	86	103	129	86	69.4	702	52.4	23.1	0.6	6	1.65	4.08	5.1	75.6	88.7	108.2	129	89	43.1	1307	32.6	43	2.1	5.3	1.18	3.17	5.3
1	3	2	1	32	PEMBANTU TADBIR	3	2	2	2	1700	1	2	2	1	1	2	2	2	2	2	152.5	91.3	92.5	125.5	119	91	42.8	1587	39.1	52.2	2.4	4.5	0.96	2.45	5.8	80.1	88.5	115	148	112	42.8	1394	34.3	45.8	2.4	3.6	0.78	1.73	5.2
1	3	2	1	32	PEMBANTU PEGAWAI AKAUN	2	2	2	3	3000	2	2	2	1	2	2	2	2	2	1	160	93.4	96.1	124.5	143	87	41.4	1664	38.7	54.7	1.8	5.3	1.37	3.11	4.4	93.4	96.1	124.5	143	87	41.4	1664	38.7	54.7	1.8	5.3	1.37	3.11	4.4
1	3	2	1	35	PEMBANTU TADBIR	2	2	2	2	2000	2	2	2	2	2	2	1	2	2	2	150	62.3	86	97	120	85	38.2	1364.69	23.8	38.5	0.8	5.7	1.65	3.69	4.3	63.3	83	104	123	79	46.9	1021	29.7	33.6	0.8	5.6	1.97	3.27	5.6
1	3	2	1	36	PENSYARAH	1	1	1	3	4600	2	2	2	1	1	2	2	2	2	2	160	71	83	99	142	106	37.7	1372	26.9	45.1	2.8	6.9	0.97	4.66	5.1	71	83	99	142	106	37.7	1372	26.9	45.1	2.8	6.9	0.97	4.66	5.1
1	3	2	1	46	SETIAUSAHA	2	2	2	2	4000	1	2	2	1	1	2	2	2	2	1	147.5	68.2	95	105.2	134	86	40.9	1225	27.9	40.3	1.5	5.9	1.03	4.19	6.7	60.8	81.2	98.4	132	81	45.5	1010	27.8	33.2	1.4	5.1	1.13	3.33	5.2
1	3	2	1	46	PEMBANTU TADBIR	1	2	2	2	3000	2	2	2	2	2	2	2	2	2	2	150.4	67.7	95.6	106	160	119	47.7	1076	32.3	35.4	1.1	6.4	1.42	4.48	7.7	60.3	86.1	99.4	155	95	46.2	985	27.9	32.4	1.6	5.1	1.15	3.22	4.8
1	3	1	1	29	PENOLONG PENGURUS KOLEJ	2	2	1	3	2000	2	2	2	2	2	2	2	2	2	1	183.2	187.8	152	159	130	98	42.5	3283	79.8	108	1.6	4.6	1.02	2.85	5.1	181.2	153.5	160.4	130	80	53.1	2583	96.2	85	1.9	4.8	0.9	3.04	5
2	1	2	1	54	JURUTEKNIK	2	2	2	2	3000	1	2	2	2	2	2	1	2	2	2	146.5	62.1	88	100	146	97	44.6	1046	27.7	34.4	1.4	4.6	1.14	2.82	5	60.9	83	95.5	150	93	40.7	1098	24.8	36.1	0.9	4.7	1.14	3.15	6.4
2	1	1	3	53	PENSYARAH KANAN	2	1	1	3	6000	1	2	2	2	2	2	2	2	1	1	162.7	79.8	93	99.6	129	76	21.2	1884	16.7	61.9	1.6	4.5	0.95	2.82	4	80.9	98	101	130	74	34.8	1604	28.1	52.8	1.5	4.9	1.02	3.2	5.3
2	1	2	1	51	SETIAUSAHA	2	2	2	3	2000	5	2	2	2	1	2	2	2	1	1	161.6	87.5	81.5	124.3	138	87	73	719	63.9	23.6	1.3	4.9	1.26	3.05	5.1	86.5	82	125	116	75	42.8	1504	37	49.5	1.4	5.6	1.45	3.51	4.7
2	1	2	2	36	PEKERJA AM	2	2	3	1	3500	2	2	2	2	2	2	2	2	2	1	151.5	79.5	94	116	122	84	37.2	1518	29.6	49.9	1.7	5	0.93	3.3	4.5	79.5	94	116	122	84	37.2	1518	29.6	49.9	1.7	5	0.93	3.3	4.5
2	1	2	1	59	PEMBANTU PEMBEDAHAN	2	2	2	2	3000	4	2	2	2	2	2	2	2	2	1	153.7	70.3	85	104.5	113	66	44.4	1188	31.2	39.1	1.9	6.3	1.39	4.18	4.8	73.2	89	108	120	71	48.1	1233	35.8	37.4	1.1	6.1	1.64	3.96	5.1
2	1	2	1	49	TUKANG MASAK	2	2	3	1	1706	3	2	2	1	1	2	1	2	2	1	155.8	72.8	89.5	109.5	132	82	35.8	1405	25.8	46.2	0.6	4.6	1.66	2.67	4.8	70.3	85	104	131	72	43.5	1208	30.6	39.7	0.6	5.3	1.74	3.19	4.6
2	1	2	1	48	PEMBANTU TADBIR	2	2	2	2	2500	5	2	2	2	2	2	2	2	2	1	169	80.5	85	108	129	80	35.1	1588	28.2	52.3	1.8	7.2	0.65	5.73	5	80.8	90	110	113	72	35.1	1562	28.7	52.1	1.4	6	1.81	3.55	5.1
2	1	1	1	37	PENOLONG PUSTAKAWAN	2	2	1	2	2000	5	1	2	2	2	2	1	2	2	1	167.7	81.3	85	103	121	65	29.4	1744	23.9	57.4	1.3	5.2	1.48	1.3	4.7	79	91	104	124	74	29.4	1744	23.9	57.4	0.5	4.9	1.51	3.16	4.5
2	1	1	1	57	PROFESSOR	2	1	1	3	10000	2	2	2	1	1	2	1	2	2	2	173.5	84.2	101	106	137	76	32	1688	26.1	55.5	2	6.2	1.34	3.95	6	83.7	99	108	134	80	36.5	116	30.6	53.1	2.5	6.9	1.48	4.28	5.9
2	1	2	1	48	PENOLONG PEGAWAI SAINS	2	2	1	2	2500	2	2	2	1	2	1	2	2	2	1	158.9	71	90	108	140	91	37.9	1403.57	26.9	44.1	1.4	5.6	1.66	3.3	4.7	71	90	108	140	91	37.9	1403.57	26.9	44.1	1.4	5.6	1.66	3.3	4.7
2	1	2	1	54	KETUA PUSTAKAWAN	3	2	1	3	10000	1	2	2	1	1	1	1	2	1	1	159.8	72.8	92	98	120	76	36.8	1399	26.8	46	1.6	6	1.27	4	6.2	74.6	96	101	129	87	35.9	1453	26.8	47.8	2.6	7	1.22	4.6	6.4
2	1	2	1	48	PEMBANTU SETIAUSAHA	2	2	2	2	2500	2	2	2	2	2	2	2	2	2	1	156.7	84	93	110	129	87	49.8	1523.82	41.8	42.2	0.7	5.8	1.88	3.6	4.6	89	91	115	145	95	49.8	1523.82	41.8	42.2	0.7	5.8	1.88	3.6	4.6
2	1	2	1	39	PEKERJA AM	2	2	3	2	1300	2	2	2	1	1	2	2	2	2	1	151	75.4	93	110	127	74	38	1421	28.6	46.8	2.7	5.9	1.59	3.08	5.7	68.3	86	103	113	72	38.1	1201	24.3	39.5	1.6	4.5	1.45	2.32	5.5
2	1	2	1	37	PEMBANTU TADBIR	2	2	2	1	1700	5	2	2	2	2	1	2	2	2	2	154.5	68.3	90	109	125	56	37.8	1421.04	25.8	42.5	0.5	5	1.63	3.14	4.4	68.3	90	109	125	56	37.8	1421.04	25.8	42.5	0.5	5	1.63	3.14	4.4
2	1	2	1	45	PEMBANTU AM PEJABAT	3	2	3	2	1180	1	2	2	2	2	2	2	2	2	2	156.9	72.3	89	110	117	71	40.3	1312	29.1	43.2	0.6	5.1	1.65	3.18	5.4	71.5	100	104	110	72	36.1	1388	25.8	45.7	1	5.4	1.73	3.22	6
2	1	2	1	49	PEMBANTU PERPUSTAKAWAN	2	2	2	3	2500	1	2	2	2	2	1	2	2	2	1	156.8	72.8	96	104	127	79	38.2	1368	27.8	45	1.9	5.4	1.19	3.35	4.2	72.8	96.5	103.5	113	74	39.5	1339	28.8	44	1.6	5.9	1.2	3.97	4.5
2	1	1	1	47	PEMBANTU PERPUSTAKAWAN	2	2	2	2	2000	4	2	2	2	2	2	2	2	2	2	161.5	84.7	98	111	132	87	26.4	1822	21.5	59.9	1.3	4.8	1.07	3.14	4.8	83.8	101	106.5	132	84	30.3	1776	25.4	50.4	2.1	4.6	0.82	2.83	5.2
2	1	2	1	40	PEKERJA AWAM	3	2	3	2	850	5	2	2	1	1	1	2	2	2	1	148	78.8	96	121	114	75	38.6	1471	30.4	48.4	0.8	4	1.39	2.25	5	76.7	95	118.5	109	79	44.6	1292	34.2	42.5	1.2	5.3	1.51	3.25	4.7
2	1	2	1	46	PENSYARAH	2	1	1	3	6000	1	2	2	2	1	2	2	2	2	2	149.2	62.6	82	99	116	78	34.6	1266	22	41.6	1.9	6.4	0.92	4.62	5.2	63.6	85	99.5	116	78	34.6	1266	22	41.6	1.9	6.4	0.92	4.62	5.2
2	1	2	1	51	PEMBANTU TADBIR	3	2	2	2	3000	2	2	2	2	2	2	2	2	2	1	152.4	67.9	89	106	134	83	41.1	1111	25.5	36.5	0.8	6.1	1.85	3.89	5.2	64.8	84	104	128	69	41.3	1386	32	32.8	1.2	6.1	1.95	3.61	4.7
2	1	2	1	33	PUSTAKAWAN	2	2	1	3	2500	2	2	2	2	2	2	2	2	2	1	163.2	92.6	105	114	162	108	42.1	1630	39	53.6	2.4	4.9	0.84	2.97	4.5	92.6	105	114	162	108	42.1	1630	39	53.6	2.4	4.9	0.84	2.97	4.5
2	1	2	1	46	PEKERJA AWAM	2	2	3	2	2500	1	2	2	2	1	2	2	2	2	2	153.5	70.6	92	108	134	74	35.3	1390	24.9	45.7	2.5	4.7	1.04	2.52	5.3	71.6	96	108	108	72	36.1	1391	22	58.7	3	4.9	1	2.54	6
2	1	2	1	47	AHLI FOTOGRAFI	2	2	1	3	3000	1	2	2	1	2	1	2	2	2	1	155.7	77	89	106	131	89	30.5	1627	23.5	53.5	3.2	7.4	1.51	4.44	5.9	78.9	90	110.5	135	80	59.1	1159	39.9	21	1.7	5.5	1.85	2.88	5.1
2	1	2	1	51	PEMBANTU TADBIR	2	2	2	2	3000	2	2	2	1	1	2	2	2	2	1	156	67.1	80	97	139	80	33.1	1346.88	22.2	44.9	1	5.4	1.36	3.59	5.6	65.3	86	100.5	109	68	31.6	1358	20.7	44.6	1.1	4.3	1.27	2.53	5.4
2	1	2	1	42	JURUTEKNIK	1	2	2	2	2000	5	2	2	1	1	1	2	2	2	2	148.6	62.4	83.2	102	107	72	38.6	1330.33	24.1	38.3	2.3	5.8	1.44	3.32	5.1	62.4	83.2	102	107	72	38.6	1330.33	24.1	38.3	2.3	5.8	1.44	3.32	5.1
2	1	2	1	36	PEN. PEGAWAI SAINS	2	2	2	2	1900	1	2	2	2	2	2	2	2	2	2	162.3	84.6	98	113	137	86	40.1	1591.35	33.9	50.7	1.7	5.9	1.15	3.98	4.8	80	101	110	105	82	40.3	1452	32.2	47.8	1.2	6.1	1.26	4.3	5.1
2	1	2	1	47	PEMBANTU TADBIR	2	2	2	2	1500	2	2	2	2	2	2	2	2	2	2	150.3	83.6	96	119	129	81	40.4	1620	32	37.6	0.9	4.8	1.83	2.56	4.8	86	107	119.5	123	87	42.4	1507	36.5	49.5	1.5	5.9	1.71	3.51	4.9
2	1	2	1	45	PENSYARAH	3	1	1	3	5000	3	2	2	1	1	1	1	1	2	2	153.8	73.2	96	107	145	100	43.3	1429.2	31.7	41.5	1.9	5.9	1.4	3.64	7.3	73.2	96	107	145	100	43.3	1429.2	31.7	41.5	1.9	5.9	1.4	3.64	7.3
2	1	2	1	38	PEMBANTU TADBIR	2	2	2	2	2500	2	2	2	1	1	1	1	2	2	2	152.1	69.8	80	116	116	87	35	1380	24.4	45.4	2.1	6.5	1.49	4.06	4.06	72.7	79	108	115	82	48	1150	34.9	37.8	1.8	5.8	1.49	3.49	5.3
2	1	2	1	40	PEN. PEGAWAI SAINS	1	2	2	3	2500	1	2	2	2	1	1	2	2	2	1	158.2	81.1	111	115	125	85	63.3	905	51.3	29.8	0.8	4.5	1.71	2.43	4.8	80.9	98.5	113.5	125	89	40.9	1453	33.1	47.8	0.8	4.5	1.71	2.43	4.8
2	1	2	1	47	PEMBANTU TADBIR	2	2	2	2	2214	1	2	2	1	1	2	2	2	2	2	154.5	68.7	90	103	115	72	29.8	1466	20.5	48.2	0.6	5.3	1.38	3.65	5.2	70	84	107	107	70	46.9	1130	32.8	37.2	0.7	5.2	1.48	3.4	5
2	1	2	1	46	PEMBANTU TADBIR	2	2	2	2	2000	2	2	2	2	2	2	2	2	1	1	151.5	63.2	74	101	125	79	33.1	1285	20.9	42.3	0.8	4.5	1.12	3.02	4.6	62.8	77	98	109	74	35.6	1225	22.3	40.3	0.6	4.4	1.05	3.08	5.6
2	1	2	1	46	PEMBANTU TADBIR	2	2	2	2	2000	2	2	2	1	2	1	2	2	2	1	153	69.8	82	108	134	80	35.1	1377	24.5	45.3	1.3	6	1.35	4.06	4.5	71.2	93	106	115	74	36.3	1379	25.9	45.3	1.3	5.7	1.21	3.9	4.7
2	1	2	1	48	PEKERJA AM	2	2	3	2	933	5	2	2	2	2	2	2	2	2	2	150	74.1	98	116	126	74	38.5	1386	28.5	45.6	0.9	6.7	1.55	4.74	4.9	70.3	95	111	122	84	37.7	1332	26.5	43.8	1.5	6.5	1.56	4.26	4.6
2	2	1	1	35	PEMBANTU TADBIR	2	2	2	2	2500	2	1	2	1	2	2	1	1	2	2	159.5	78.1	92	106.2	135	83	28.3	1695.32	22.1	56	1.7	6.9	1.12	5.01	5	74.7	93	102.5	138	88	25.7	1688	19.2	55.2	1.8	6.8	1.25	4.73	5.2
2	2	2	1	42	PEMBANTU TADBIR AM	2	2	2	2	2100	4	2	2	1	2	2	2	1	2	2	144.4	73.5	94	110	170	100	39.7	1347	29.2	44.3	3.8	6.7	1.43	3.54	6	73.2	93	110	133	88	42.2	1286	30.9	42.3	3.7	5.6	1.05	2.87	13.2
2	2	2	1	44	PEMBANTU PUSTAKAWAN	3	2	2	2	1057	2	2	2	2	2	2	2	2	2	2	153	81.5	105	116	121	88	41	1461	33.4	48.1	2.8	5.3	1.05	2.98	5.8	82.1	105.3	115	134	92	40.6	1484	33.3	48.8	1.9	5.6	1.19	3.55	5.7
2	2	2	1	46	PEKERJA AWAM	2	2	3	2	1538	2	2	2	1	1	1	1	2	2	1	156.4	70.1	96	103	129	68	41	1257	28.7	41.4	1.1	5.2	1.77	2.93	4.6	70.1	96	103	129	68	41	1257	28.7	41.4	1.1	5.2	1.77	2.93	4.6
2	2	2	1	45	PEKERJA AM	2	2	3	2	1300	1	2	2	1	2	2	2	2	2	1	152.8	92.6	106	121	159	97	40.9	1664	37.9	54.7	1.1	5.8	1.41	3.89	5.8	92.3	106	122	159	100	59.1	1184	53.3	39	1.1	5.3	1.36	3.44	5.9
2	2	2	1	44	PEMBANTU TADBIR AM	2	2	2	3	2000	1	2	2	2	2	2	2	2	2	2	157.2	69.8	86.5	104.5	133	79	35.3	1373	24.7	45.1	0.7	5	1.51	3.17	6	69.8	88	108	135	87	34.4	1392	24	45.8	0.9	5.6	1.55	3.64	4.9
2	2	2	1	46	PEMBANTU TADBIR AM	2	2	2	2	2000	2	2	2	2	2	2	2	2	2	2	159.7	89.3	88.5	114	122	74	42.2	1569	37.7	51.6	1.2	4.7	0.79	3.37	5.8	89.3	88.5	114	121	71	42.2	1569	37.7	51.6	1	4.3	0.84	3.01	5.7
2	2	1	1	47	FELLOW KOLEJ	2	2	1	2	1119	5	2	2	2	2	2	2	2	2	2	172	83.1	95	103.2	133	87	25.7	1748	19.9	57.5	2.3	6.2	1.02	4.14	4.6	77.4	94	102	112	69	25.7	1748	19.9	57.5	1.9	6.1	1.18	4.06	5.1
2	2	2	1	51	PEMBANTU SETIAUSAHA	2	2	2	2	2400	1	2	2	1	1	1	2	2	1	2	147.3	63.1	84.5	101	115	77	36	1245	23.1	40.9	2	4.7	0.92	2.87	5.2	64	94	104	107	73	36	1245	23.1	40.9	2	4.7	0.92	2.87	5.2
2	3	1	1	51	PEMANDU	2	2	3	1	2000	1	2	2	1	1	1	2	2	2	1	171.2	104.4	111	118	132	87	32.3	2149	33.7	70.7	3.1	5.9	1.17	3.32	6.2	107.5	116	119.6	143	97	34	2157	36.5	71	1.8	5.3	1.31	3.17	5.4
2	3	1	1	38	PEMANDU	2	2	3	2	1000	2	2	2	2	2	2	2	2	2	2	173	85.6	98	109	133	93	27.5	1852.49	23.5	62.1	2.3	6.6	1.25	4.8	5.7	85.6	98	109	133	93	27.5	1852.49	23.5	62.1	2.3	6.6	1.25	4.8	5.7
2	3	2	1	40	PENOLONG PEGAWAI SAINS	2	2	1	2	2800	5	2	2	1	1	2	1	2	1	1	156	88.4	95.3	128.3	126	79	40.8	1591	36	52.4	1.4	5.3	1.21	3.45	5	88.3	94.5	127	122	67	44.6	1488	39.4	48.9	2.1	4.8	1.06	2.79	5
2	3	1	1	35	PUSTKAWAN	2	2	1	3	3500	1	1	2	1	1	1	1	2	2	2	167.2	88.3	102.3	111	128	91	46.1	1446	40.7	47.6	1.9	4.6	0.8	2.94	5.9	88	100	112	125	79	31.7	1827	27.9	60.1	2.1	4.5	0.79	2.76	5.7
2	3	2	1	29	PEMBANTU TADBIR	2	2	2	2	1000	2	2	2	1	1	2	2	2	2	2	161.2	92.9	89.5	119	139	85	38.4	1740	35.7	57.2	0.8	4.8	1.24	3.2	4.6	91.7	88	118	134	90	48.1	1446	44.1	47.6	0.7	4.8	1.34	3.14	4
2	3	1	2	25	JURUTERA	1	2	1	3	2800	1	2	2	2	1	1	2	2	2	2	165.3	81.1	94.3	112	135	87	36.4	1617	30.4	53.2	0.8	5.2	1.65	3.19	4.8	80.3	82.4	108.1	144	80	28.4	1740	22.8	57.5	1.3	4.9	1.51	2.8	4.6
2	3	2	2	26	PEMBANTU AM RENDAH	2	2	3	2	1700	1	2	2	1	2	2	2	2	2	2	162.9	87.4	98	119	121	90	53.3	1241	46.6	40.8	1.3	5.5	0.88	4.03	4.8	87.4	98	119	121	90	53.3	1241	46.6	40.8	1.3	5.5	0.88	4.03	4.8
2	3	1	1	32	PENOLONG PUSTAKAWAN	2	2	2	2	1200	2	2	2	1	1	2	2	2	2	2	176.7	113.5	114	116.5	168	110	39	2105	44.3	69.2	1.6	6.5	1.82	3.95	4.6	113.3	120.8	123	167	112	57.4	1467	65.1	48.2	2.1	6	1.66	3.39	5.3
2	3	2	1	26	PENOLONG PENGURUS PROJEK	1	2	2	3	970	2	2	2	2	2	2	2	2	2	1	155	77.7	91.5	106	109	78	40.8	1399	31.7	46	1.9	5.5	0.98	3.66	5.7	80.4	93.4	107	124	84	40.2	1461	32.3	48.1	1.8	5.4	1.04	3.54	5.9
2	3	2	1	48	PEMBANTU TADBIR	2	2	2	2	3000	2	2	2	1	1	2	2	2	2	1	158.4	81.4	103.3	118	117	89	49.7	1225	39.8	40.3	0.6	5.3	1.95	3.08	4.8	80.2	104	107	138	99	38.1	1510	30.6	49.6	0.6	5.2	1.98	2.95	4.5
2	3	1	1	55	PEMBANTU TADBIR	2	2	2	2	1200	2	2	2	1	1	2	2	2	2	1	166.5	80.6	93	105.5	167	98	27	1636.38	21.8	58.8	1.1	6.4	1.43	4.47	12.3	80.6	93	105.5	167	98	27	1636.38	21.8	58.8	1.1	6.4	1.43	4.47	12.3
2	3	2	1	29	PEMBANTU TADBIR	1	2	2	3	1800	1	2	2	1	1	1	2	2	2	1	157.8	81.2	87.5	112	110	93	44.1	1380	35.8	45.4	0.7	3.8	1.23	2.25	4.7	81.9	89	113.9	122	91	41	1468	33.6	48.3	0.7	3.7	1.25	2.13	4.7
2	3	2	1	42	PEGAWAI TEKNOLOGI MAKLUMAT	1	2	1	3	5725	1	2	2	1	1	2	2	1	2	2	160.9	71.7	88.7	108	131	84	51.2	1064	36.7	35	1	4.7	1.94	2.31	4.5	71.7	88.7	108	131	84	51.2	1064	36.7	35	1	4.7	1.94	2.31	4.5
2	3	1	1	29	PEMBANTU AM	2	2	3	2	1500	2	2	2	2	2	2	1	2	2	2	179.1	88.6	94.5	106.3	124	84	32.6	1816	28.9	59.7	2.5	7.5	0.94	5.42	5	90.2	96.7	107.2	132	87	25.4	2045	22.9	67.3	2.5	6.6	0.86	4.6	4.8
2	3	1	1	39	KETUA PENOLONG PENDAFTAR	2	2	1	3	4000	1	2	2	1	2	2	1	2	1	2	171.5	94.4	103	112.5	148	105	29.7	1952.49	28	66.4	2.9	5.7	0.8	3.58	4.5	92.3	98	113	134	97	29.7	1952.49	28	66.4	1.8	5.6	0.77	4.01	4.6
2	3	1	1	22	PEMBANTU AM	1	2	2	2	1200	5	2	2	1	1	2	2	2	2	2	185.6	121	110	121.4	145	72	29.8	2583	36	85	1.5	3.5	0.8	2.02	5.8	124	111.5	124	141	89	44.9	2077	55.7	68.3	3.1	4.4	0.79	2.2	7.1
2	3	1	1	34	PEMBANTU PUSTAKAWAN	2	2	2	2	2000	1	2	2	2	2	2	2	2	2	2	164.6	85.9	100.5	106	136	80	47.8	1363	41	42	3.9	4.8	0.73	2.3	5.7	85.9	100.5	106	136	80	47.8	1363	41	42	3.9	4.8	0.73	2.3	5.7
2	3	1	1	32	PEMBANTU AM	2	2	2	2	1500	4	1	2	1	1	2	2	2	2	1	168.1	100.1	111.3	112	122	84	37.7	1896	37.7	62.4	2.6	5.3	0.92	3.2	4.8	100.1	111.3	112	122	84	37.7	1896	37.7	62.4	2.6	5.3	0.92	3.2	4.8
2	3	1	1	33	PEMBANTU TADBIR	2	2	2	2	1500	2	2	2	1	2	1	2	2	2	2	165	77.3	90.2	103	128	81	27.7	1699	21.4	55.9	1.3	5	1.08	3.33	4.8	77.3	90.2	103	128	81	27.7	1699	21.4	55.9	1.3	5	1.08	3.33	4.8
2	3	2	1	46	PEMBANTU TADBIR	2	2	2	2	2400	1	2	2	2	2	2	2	2	2	2	149	74.2	95	104	162	121	68.2	718	56.5	23.6	1.8	5.9	0.98	4.1	5.6	71.9	92.5	102	148	97	62.7	816	45.1	26.8	1.3	4.4	1.07	2.74	5.1
2	3	2	1	33	PEMBANTU TADBIR	2	2	2	3	1165	2	2	2	1	2	2	1	2	2	2	143	81.8	104	121	103	67	43.8	1398	35.8	46	1.1	4.1	1.16	2.44	5.1	81.8	104	121	103	67	43.8	1398	35.8	46	1.1	4.1	1.16	2.44	5.1
2	3	2	1	35	PEMBANTU TADBIR	2	2	2	2	1500	1	2	2	1	2	2	2	2	2	2	154	85.2	85.1	116	106	64	35.4	1591.09	30.2	55	0.8	4.9	1.08	3.46	4.4	83.9	88	115.6	107	62	42	1479	35.2	48.7	1.2	4.8	1.02	3.24	4.1
2	3	2	1	53	TIMBALAN PENDAFTAR	2	2	1	3	7000	2	2	2	1	1	1	2	2	1	2	161.8	85.1	96.1	95	117	78	39.1	1508	31.9	49.6	2.5	5.6	1.08	3.38	5.98	85.1	96.1	95	117	78	39.1	1508	31.9	49.6	2.5	5.6	1.08	3.38	5.98
2	3	2	1	39	PEMBANTU TADBIR	3	2	2	2	2600	1	2	2	2	2	2	2	2	2	2	151	88.8	99	121	111	74	42.2	1601.27	37.5	51.3	1.1	4.8	1.33	2.97	4.3	89.6	97	120	134	74	40.2	1620	36	53.6	1.5	5	1.25	3.07	4.3
2	3	2	1	24	PEMBANTU TADBIR	1	2	2	2	1250	1	2	2	1	1	2	2	2	2	2	162.7	79.6	89.6	108.2	113	69	33.3	1615	26.5	53.1	0.7	4	1.22	2.46	4.3	80.3	87	108	112	47	37	1537	29.7	50.6	0.8	4.3	1.15	2.79	5.1
2	3	2	1	27	PEMBANTU TADBIR	2	2	2	2	1000	3	2	2	2	2	2	2	2	2	2	145.5	70.7	87.5	103.7	121	86	36.6	1363	25.9	44.8	1.1	5.9	1.63	3.77	4.3	77	91	106	126	82	42.5	1425	30.4	41.2	1.2	5.9	1.58	3.78	5
2	3	1	1	45	PEMANDU	2	2	3	2	3000	5	3	2	2	2	2	2	2	2	2	162	88.7	99	112	123	85	33.8	1786	30	58.7	1.8	6.3	1	4.48	4.9	86.3	100	110.7	131	91	31.6	1794	27.3	59	1.7	6.6	1.09	4.74	4.4
2	3	2	1	34	PENSYARAH	2	1	1	3	4000	5	2	2	2	1	2	2	2	2	2	156.8	76.5	88.6	107	132	92	39.9	1398	30.5	46	1.4	6.3	1.36	4.3	5.2	77.3	98	107	135	108	44.5	1304	34.4	42.9	2.8	5.6	1.33	3	6.6
2	3	2	1	41	PEMBANTU TADBIR	2	2	2	2	2500	1	2	2	1	1	2	2	2	2	1	160.9	85.2	94	113	132	87	45.1	1421	38.5	46.7	1	6.2	1.45	4.3	5.5	86.3	97.2	113	136	93	38.9	1604	33.6	52.7	1.4	5.6	1.38	3.58	4.9
2	3	2	1	33	PEMBANTU TADBIR	2	2	2	2	2000	4	2	2	1	2	2	2	2	2	2	155.5	80.8	93	119	123	91	39.2	1493	31.7	49.1	1.2	5.2	1.84	2.82	5.2	80.8	93	119	123	91	39.2	1493	31.7	49.1	1.2	5.2	1.84	2.82	5.2
2	3	2	1	28	PEMBANTU PUSTAKAWAN	2	2	2	3	2500	5	2	2	2	2	2	1	2	2	1	165	92.2	90	115.2	118	86	48.9	1424	44.9	46.8	1.4	4.8	1.12	3.04	5	91.7	95	117	117	78	48.9	1424	44.9	46.8	1.2	4.5	1.05	2.91	5
2	3	2	1	34	PEMBANTU TADBIR	1	2	2	2	2000	5	2	2	1	1	2	2	2	2	2	151.3	68.4	83	106.9	135	89	42.9	1187	29.4	39	0.9	4.9	1.61	2.88	4.8	69	82	108.8	138	80	39	1279	26.9	42.1	0.8	4.8	1.72	2.72	4.5
2	3	2	1	28	PEMBANTU TADBIR	2	2	2	3	1000	3	2	2	1	2	1	1	2	2	1	157.2	79.6	84.6	111	121	81	38.8	1481	30.9	48.7	1.6	6	1.23	4.04	4.6	81.6	89	112.3	118	88	40.9	1467	33.4	48.2	1.3	5.7	1.3	3.81	4.8
2	3	2	1	31	PEMBANTU TADBIR	3	2	2	2	1300	2	2	2	1	1	1	2	2	2	1	167.5	109.5	107.5	131.2	127	95	43.6	1877	47.8	61.7	0.8	5.6	1.4	3.84	5.1	109.5	107.5	131.2	127	95	43.6	1877	47.8	61.7	0.8	5.6	1.4	3.84	5.1
2	3	2	1	21	JURUTEKNIK	1	2	2	3	1890	1	2	2	1	1	2	2	2	2	1	163	89.2	86.9	116.4	111	85	38.8	1660	34.6	54.6	0.7	4.9	1.47	3.11	4.5	86.5	83	113.5	110	80	38.8	1660	34	54.6	0.5	4.8	1.6	2.97	5
2	3	2	1	22	PEMBANTU TADBIR	1	2	2	2	1100	5	2	2	2	2	2	2	2	2	2	155	84.7	98	113	110	73	56.5	1121	48.6	36.1	1.5	5.7	1.35	3.67	6.9	84.7	98	113	110	73	56.5	1121	48.6	36.1	1.5	5.7	1.35	3.67	6.9
2	3	1	1	49	PEMBANTU TADBIR	2	2	2	2	2300	1	2	2	2	2	1	2	2	2	2	164.5	84.6	103.5	104	132	81	26.6	1715.15	22.5	61	1.9	3.4	0.78	1.76	7.7	83.2	101	104.5	125	78	25.7	1809	21.4	61.7	1.8	4.7	0.71	3.17	7.7
2	3	1	1	53	JURUTEKNIK	2	2	2	2	3000	4	2	2	2	2	2	2	2	2	2	161	76.4	95	101	147	93	29.3	1557.86	22.4	54	1.8	6.8	1.3	4.68	6.6	76	96.3	99.5	138	90	27.3	1679	20.7	55.3	2	6.5	1.24	4.35	7.1
2	3	2	1	35	PEMBANTU TADBIR	2	2	2	2	2600	1	2	2	1	1	2	2	1	2	1	150.5	73.3	88.5	108	120	87	39.1	1358	28.6	44.7	1	3.8	1.07	2.28	5.2	72.7	87.8	107.7	113	82	38.3	1363	27.9	44.8	1	3.8	1.16	2.19	5
2	3	2	1	50	PEMBANTU TADBIR	2	2	2	2	2600	1	2	2	1	1	1	1	2	1	1	151	96.2	103.4	131	144	94	61.9	1114	59.6	36.6	5	6.1	1.25	4.21	5.5	96.2	103.4	131	144	94	61.9	1114	59.6	36.6	5	6.1	1.25	4.21	5.5
2	3	1	1	41	PEMBANTU AM	2	2	2	2	2600	2	2	2	1	2	2	2	2	2	2	169.5	105.4	114	117	131	85	33.7	2080.24	35.5	69.9	0.8	4.4	1.04	3	5	105.4	114	117	131	85	33.7	2080.24	35.5	69.9	0.8	4.4	1.04	3	5
2	3	2	1	29	PENOLONG PENDAFTAR	2	2	2	3	3000	1	2	2	1	2	2	2	2	2	2	154.9	78.7	90	108.5	115	81	49.9	1199	39.3	39.4	1.9	4.3	0.95	2.49	4.4	80.4	89.5	108.5	100	70	35.6	1575	28.6	51.8	2	3.4	0.82	1.67	4
2	3	2	1	49	PENOLONG ARKITEK	2	2	2	3	3500	5	2	2	2	2	2	2	2	2	2	150.9	71.2	87	106.5	127	80	74.9	544	53.2	17.9	1.4	4.5	1.1	3.04	4.6	71.2	87	106.5	127	80	74.9	544	53.2	17.9	1.4	4.5	1.1	3.04	4.6
2	3	2	1	25	PEMBANTU TADBIR	1	2	2	3	1134	5	2	2	1	1	2	1	2	2	1	149	70.6	94	114.5	120	67	50	1072	35.3	35.3	1.1	7.4	1.3	5.6	4.3	70.6	94	114.5	120	67	50	1072	35.3	35.3	1.1	7.4	1.3	5.6	4.3
2	3	2	1	32	PEMBANTU TADBIR	2	2	2	2	2000	5	2	2	2	2	1	1	2	2	2	145	67.7	96	106.5	104	65	39.7	1241	26.9	40.8	0.6	3.7	1.23	2.2	4.5	67.7	96	106.5	104	65	39.7	1241	26.9	40.8	0.6	3.7	1.23	2.2	4.5
2	3	2	2	37	PEKERJA AM	2	2	3	2	1400	2	2	2	2	2	2	2	2	2	1	160.5	72	89	106	127	79	40.4	1296	28.9	42.6	1.5	4.8	0.96	3.16	4.6	71.5	88.5	106	125	82	40.4	1296	28.9	42.6	1.8	6.4	0.86	4.72	4.4
2	3	2	1	41	SETIAUSAHA	3	2	2	2	1800	2	2	2	1	1	1	2	2	2	2	154.5	95.1	106.5	135	120	85	44.9	1591	42.7	52.3	1	3.7	1.25	2	4.5	98.1	107	137.2	118	84	44.7	1649	43.9	54.2	1	4	1.53	2.02	4.7
2	3	1	1	26	PEMBANTU MAKMAL	1	2	2	2	1700	5	1	2	1	1	2	2	2	2	2	171.6	136.9	137.5	129	128	98	39.1	2535	53.5	83.4	1.1	2.6	0.79	1.31	10.5	138.5	135.5	132	128	87	41.5	2463	57.5	81	0.9	2.7	0.84	1.45	10.5
2	3	2	1	55	PEMBANTU TADBIR	2	2	2	2	3000	2	2	2	1	1	1	1	2	2	2	156.4	76.6	99	107	169	104	64.8	820	49.6	27	2	5.7	1.33	3.46	4.5	74.8	98	107	164	98	33.3	1517	24.9	49.9	2.1	6.2	1.34	3.91	4.1
2	3	2	2	44	PENSYARAH	2	1	1	3	7000	2	2	2	2	2	2	2	2	2	2	164.5	88.5	101.8	114.5	123	86	40.2	1609	35.6	52.9	0.9	4.5	1.08	3.01	6.2	89.3	101	118	130	85	43	1547	36.4	50.9	0.6	4.6	1.17	3.16	5.3
2	3	2	1	37	PEMBANTU TADBIR	2	2	2	2	2135	1	2	2	2	1	1	1	2	2	2	149	75.9	90.3	109.4	137	87	40.3	1478.88	30.6	45.3	1	4.9	1.19	3.26	4.5	74.4	91	110	121	78	37.8	1412	28	46.4	1.8	5.1	0.98	3.3	4.8
2	3	2	1	35	PEMBANTU TADBIR	2	2	2	3	2240	2	2	2	1	1	1	1	1	1	1	155.6	106.9	110.2	124.4	127	80	61.1	1264	65.3	41.6	3.1	5	0.88	2.71	5.4	106.9	110.2	124.4	127	80	61.1	1264	65.3	41.6	3.1	5	0.88	2.71	5.4
2	3	1	1	23	PEMBANTU TADBIR	1	2	2	3	3000	5	2	2	2	1	2	2	2	2	2	184.2	127.5	113.6	130.6	154	89	35.2	2512	44.9	82.6	1.2	3.7	1	2.16	4.4	127.5	113.6	130.6	154	89	35.2	2512	44.9	82.6	1.2	3.7	1	2.16	4.4
2	3	1	1	57	PEMBANTU PUSTAKAWAN	2	2	2	2	2500	1	2	2	2	2	2	2	2	2	1	171.8	83.6	95.3	107	128	74	53.2	1190	44.5	39.1	1.4	4.5	0.88	2.98	4.9	83.6	95.3	107	128	74	53.2	1190	44.5	39.1	1.4	4.5	0.88	2.98	4.9
[truncated: 193 more columns]
